# Supplementary material for: Genome- Wide Analysis of the Nucleotide Binding Site Leucine-Rich Repeat Genes of Four Orchids Revealed Extremely Low Numbers of Disease Resistance Genes
Source: Front Genet. 2020 Jan 8;10:1286. doi: 10.3389/fgene.2019.01286 (PMC6960632; doi:10.3389/fgene.2019.01286)
Supplement: Table S1 — A list of NBS-LRR genes identified from seven orchid transcriptomes. [file Table_1.xls]

## Sheet: From genomes
NBS-LRR genes identified from seven transcriptomes
Apostasia_shenzhenica_PKA46793.1
Apostasia_shenzhenica_PKA46794.1
Apostasia_shenzhenica_PKA48231.1
Apostasia_shenzhenica_PKA49103.1
Apostasia_shenzhenica_PKA53834.1
Apostasia_shenzhenica_PKA54312.1
Apostasia_shenzhenica_PKA57105.1
Apostasia_shenzhenica_PKA57107.1
Apostasia_shenzhenica_PKA57112.1
Apostasia_shenzhenica_PKA60334.1
Apostasia_shenzhenica_PKA64520.1
Apostasia_shenzhenica_PKA64521.1
Apostasia_shenzhenica_PKA65894.1
Apostasia_shenzhenica_PKA66957.1
Dendrobium_catenatum_Dca000084
Dendrobium_catenatum_Dca000234
Dendrobium_catenatum_Dca000250
Dendrobium_catenatum_Dca000284
Dendrobium_catenatum_Dca000285
Dendrobium_catenatum_Dca000291
Dendrobium_catenatum_Dca000413
Dendrobium_catenatum_Dca000415
Dendrobium_catenatum_Dca000785
Dendrobium_catenatum_Dca000786
Dendrobium_catenatum_Dca000788
Dendrobium_catenatum_Dca001216
Dendrobium_catenatum_Dca001572
Dendrobium_catenatum_Dca001573
Dendrobium_catenatum_Dca001574
Dendrobium_catenatum_Dca002220
Dendrobium_catenatum_Dca002230
Dendrobium_catenatum_Dca002503
Dendrobium_catenatum_Dca002505
Dendrobium_catenatum_Dca002603
Dendrobium_catenatum_Dca003022
Dendrobium_catenatum_Dca003506
Dendrobium_catenatum_Dca004077
Dendrobium_catenatum_Dca004131
Dendrobium_catenatum_Dca004201
Dendrobium_catenatum_Dca005025
Dendrobium_catenatum_Dca005085
Dendrobium_catenatum_Dca005285
Dendrobium_catenatum_Dca005589
Dendrobium_catenatum_Dca005695
Dendrobium_catenatum_Dca005743
Dendrobium_catenatum_Dca006383
Dendrobium_catenatum_Dca007012
Dendrobium_catenatum_Dca007539
Dendrobium_catenatum_Dca008049
Dendrobium_catenatum_Dca008050
Dendrobium_catenatum_Dca008284
Dendrobium_catenatum_Dca008285
Dendrobium_catenatum_Dca008288
Dendrobium_catenatum_Dca008339
Dendrobium_catenatum_Dca008496
Dendrobium_catenatum_Dca008497
Dendrobium_catenatum_Dca008557
Dendrobium_catenatum_Dca009863
Dendrobium_catenatum_Dca009877
Dendrobium_catenatum_Dca010136
Dendrobium_catenatum_Dca010137
Dendrobium_catenatum_Dca010139
Dendrobium_catenatum_Dca010140
Dendrobium_catenatum_Dca010144
Dendrobium_catenatum_Dca010145
Dendrobium_catenatum_Dca010151
Dendrobium_catenatum_Dca011003
Dendrobium_catenatum_Dca011483
Dendrobium_catenatum_Dca011765
Dendrobium_catenatum_Dca011970
Dendrobium_catenatum_Dca011971
Dendrobium_catenatum_Dca012702
Dendrobium_catenatum_Dca013210
Dendrobium_catenatum_Dca013394
Dendrobium_catenatum_Dca013396
Dendrobium_catenatum_Dca013549
Dendrobium_catenatum_Dca013564
Dendrobium_catenatum_Dca014017
Dendrobium_catenatum_Dca014028
Dendrobium_catenatum_Dca014419
Dendrobium_catenatum_Dca016292
Dendrobium_catenatum_Dca017599
Dendrobium_catenatum_Dca017784
Dendrobium_catenatum_Dca017787
Dendrobium_catenatum_Dca017788
Dendrobium_catenatum_Dca018217
Dendrobium_catenatum_Dca018218
Dendrobium_catenatum_Dca018221
Dendrobium_catenatum_Dca018225
Dendrobium_catenatum_Dca018293
Dendrobium_catenatum_Dca018432
Dendrobium_catenatum_Dca018977
Dendrobium_catenatum_Dca019247
Dendrobium_catenatum_Dca019249
Dendrobium_catenatum_Dca020038
Dendrobium_catenatum_Dca020039
Dendrobium_catenatum_Dca020507
Dendrobium_catenatum_Dca021381
Dendrobium_catenatum_Dca021382
Dendrobium_catenatum_Dca021383
Dendrobium_catenatum_Dca023299
Dendrobium_catenatum_Dca023624
Dendrobium_catenatum_Dca024023
Dendrobium_catenatum_Dca024525
Dendrobium_catenatum_Dca025030
Dendrobium_catenatum_Dca025032
Dendrobium_catenatum_Dca025034
Dendrobium_catenatum_Dca025048
Dendrobium_catenatum_Dca025050
Dendrobium_catenatum_Dca025051
Dendrobium_catenatum_Dca025074
Dendrobium_catenatum_Dca025076
Dendrobium_catenatum_Dca025566
Dendrobium_catenatum_Dca025600
Dendrobium_catenatum_Dca025750
Dendrobium_catenatum_Dca025880
Dendrobium_catenatum_Dca026435
Dendrobium_catenatum_Dca026494
Dendrobium_catenatum_Dca026954
Dendrobium_catenatum_Dca027316
Dendrobium_catenatum_Dca027429
Dendrobium_catenatum_Dca027513
Dendrobium_catenatum_Dca027715
Dendrobium_catenatum_Dca027833
Dendrobium_catenatum_Dca028012
Dendrobium_catenatum_Dca028206
Dendrobium_catenatum_Dca028209
Dendrobium_catenatum_Dca028959
Dendrobium_catenatum_Dca029189
Gastrodia_elata_Gel001434
Gastrodia_elata_Gel006732
Gastrodia_elata_Gel010670
Gastrodia_elata_Gel012040
Gastrodia_elata_Gel013957
Phalaenopsis_equestris_XP_020571020.1
Phalaenopsis_equestris_XP_020573531.1
Phalaenopsis_equestris_XP_020573565.1
Phalaenopsis_equestris_XP_020573579.1
Phalaenopsis_equestris_XP_020573997.1
Phalaenopsis_equestris_XP_020575067.1
Phalaenopsis_equestris_XP_020576505.1
Phalaenopsis_equestris_XP_020576509.1
Phalaenopsis_equestris_XP_020576512.1
Phalaenopsis_equestris_XP_020577982.1
Phalaenopsis_equestris_XP_020579819.1
Phalaenopsis_equestris_XP_020579846.1
Phalaenopsis_equestris_XP_020581045.1
Phalaenopsis_equestris_XP_020582209.1
Phalaenopsis_equestris_XP_020582219.1
Phalaenopsis_equestris_XP_020582548.1
Phalaenopsis_equestris_XP_020583435.1
Phalaenopsis_equestris_XP_020583441.1
Phalaenopsis_equestris_XP_020584064.1
Phalaenopsis_equestris_XP_020584066.1
Phalaenopsis_equestris_XP_020584326.1
Phalaenopsis_equestris_XP_020588465.1
Phalaenopsis_equestris_XP_020588756.1
Phalaenopsis_equestris_XP_020591553.1
Phalaenopsis_equestris_XP_020591884.1
Phalaenopsis_equestris_XP_020591895.1
Phalaenopsis_equestris_XP_020592690.1
Phalaenopsis_equestris_XP_020592691.1
Phalaenopsis_equestris_XP_020593277.1
Phalaenopsis_equestris_XP_020593282.1
Phalaenopsis_equestris_XP_020594217.1
Phalaenopsis_equestris_XP_020594237.1
Phalaenopsis_equestris_XP_020595372.1
Phalaenopsis_equestris_XP_020595737.1
Phalaenopsis_equestris_XP_020595738.1
Phalaenopsis_equestris_XP_020595971.1
Phalaenopsis_equestris_XP_020596537.1
Phalaenopsis_equestris_XP_020596545.1
Phalaenopsis_equestris_XP_020596585.1
Phalaenopsis_equestris_XP_020596732.1
Phalaenopsis_equestris_XP_020596841.1
Phalaenopsis_equestris_XP_020597408.1
Phalaenopsis_equestris_XP_020598054.1
Phalaenopsis_equestris_XP_020598241.1
Phalaenopsis_equestris_XP_020598242.1
Phalaenopsis_equestris_XP_020599319.1
Phalaenopsis_equestris_XP_020600059.1
Phalaenopsis_equestris_XP_020600069.1
Phalaenopsis_equestris_XP_020600081.1
Phalaenopsis_equestris_XP_020600260.1
Phalaenopsis_equestris_XP_020600261.1
Phalaenopsis_equestris_XP_020600355.1

## Sheet: From transcriptomes
NBS-LRR genes identified from seven transcriptomes
cyp15080_g1_i1_m.288
cyp17774_g1_i3_m.26220
cyp18004_g1_i3_m.4067
cyp18017_g1_i1_m.1154
cyp21510_g1_i1_m.33965
cyp21713_g4_i2_m.581
cyp22003_g1_i1_m.41543
cyp22028_g10_i1_m.7211
cyp22028_g4_i3_m.15838
cyp22028_g6_i1_m.37530
cyp22213_g4_i1_m.37293
cyp41846_g1_i1_m.43346
cyp43852_g1_i1_m.26143
gal51965_g2_i1_m.12293
gal52348_g1_i2_m.20091
gal57484_g3_i1_m.19105
gal59956_g2_i1_m.14678
gal61686_g1_i3_m.30734
gal67508_g1_i1_m.29509
hab10932_g1_i1_m.414
hab36159_g1_i3_m.19819
hab39107_g1_i1_m.20353
hab41194_g1_i1_m.33170
hab50140_g2_i1_m.25020
hemi45519_g1_i1_m.12133
hemi45519_g2_i1_m.7286
hemi47341_g1_i3_m.15283
hemi49755_g1_i1_m.31754
lec56444_g1_i1_m.6828
lec60978_g2_i2_m.10981
lec66381_g3_i1_m.11303
lec66916_g5_i1_m.28337
lec67427_g1_i1_m.9464
lec67427_g14_i2_m.1624
lec67737_g1_i1_m.31255
lec67763_g2_i1_m.31680
lec67826_g5_i4_m.28766
lec67881_g12_i1_m.8338
lec67933_g2_i2_m.13291
lec67933_g3_i2_m.1902
lec67946_g2_i2_m.10951
lec67946_g4_i2_m.20302
lec67946_g5_i1_m.8471
lec67946_g6_i1_m.6003
lec68010_g1_i1_m.12964
lec68010_g3_i1_m.4972
lec68022_g3_i2_m.13681
lec68022_g4_i1_m.26809
lec71674_g1_i1_m.24763
mol101645_g1_i1_m.46715
mol106021_g1_i1_m.43739
mol106934_g1_i1_m.29028
mol107057_g1_i1_m.37646
mol108389_g1_i1_m.13165
mol112449_g1_i1_m.11018
mol114720_g1_i1_m.5130
mol115203_g1_i1_m.2783
mol115735_g1_i1_m.37713
mol19471_g1_i1_m.6493
mol20455_g1_i1_m.8920
mol20455_g2_i1_m.37364
mol57973_g1_i1_m.17238
mol61575_g2_i1_m.15289
mol62244_g1_i1_m.43048
mol64692_g1_i1_m.634
mol65325_g1_i1_m.47537
mol65660_g1_i1_m.37944
mol65660_g2_i1_m.32571
mol67923_g1_i1_m.27647
mol67923_g2_i1_m.11421
mol70667_g2_i1_m.32264
mol72590_g3_i1_m.11260
mol73278_g1_i1_m.45775
mol73564_g1_i1_m.28823
mol74905_g2_i1_m.11404
mol74905_g3_i1_m.44845
mol76238_g1_i1_m.28311
mol76949_g1_i2_m.17724
mol78298_g1_i1_m.18478
mol78588_g1_i1_m.7340
mol81000_g1_i1_m.1095
mol81010_g2_i1_m.19318
mol81282_g1_i1_m.50403
mol81282_g2_i1_m.15574
mol81282_g4_i1_m.16878
mol81881_g2_i1_m.50747
mol81914_g4_i1_m.6258
mol82509_g2_i1_m.8945
mol82549_g2_i1_m.17603
mol83544_g1_i4_m.17592
mol83595_g1_i4_m.25299
mol83675_g2_i1_m.1869
mol83675_g6_i1_m.4391
mol84273_g2_i1_m.42778
mol84386_g1_i3_m.38760
mol84611_g3_i1_m.23837
mol84672_g1_i1_m.14397
mol84763_g1_i1_m.32970
mol85309_g2_i1_m.16212
mol86253_g1_i2_m.34152
mol86683_g2_i1_m.23573
mol86707_g3_i1_m.19718
mol86806_g6_i2_m.44504
mol86927_g2_i1_m.43629
mol86927_g3_i1_m.27160
mol87416_g1_i1_m.12118
mol87421_g2_i1_m.12749
mol87502_g1_i1_m.12586
mol87598_g1_i1_m.20149
mol87598_g2_i1_m.17507
mol87601_g1_i3_m.26067
mol87601_g2_i1_m.22259
mol87681_g1_i1_m.7859
mol87815_g2_i3_m.47084
mol87815_g5_i1_m.18279
mol88016_g1_i1_m.14994
mol88076_g2_i2_m.9737
mol88204_g1_i2_m.31057
mol88333_g2_i2_m.43114
mol88346_g5_i1_m.45556
mol88352_g8_i5_m.26329
mol88352_g8_i5_m.26330
mol88375_g1_i3_m.24099
mol88456_g1_i1_m.44611
mol88492_g2_i3_m.45687
mol88502_g2_i1_m.16530
mol88628_g1_i4_m.20694
mol88914_g1_i1_m.36854
mol89151_g1_i4_m.14410
mol89246_g1_i1_m.18309
mol89341_g13_i1_m.2508
mol89371_g6_i4_m.26896
mol89578_g1_i1_m.10528
mol89609_g1_i3_m.24157
mol89609_g1_i3_m.24158
mol89609_g2_i1_m.38862
mol89662_g6_i1_m.33374
mol89698_g4_i1_m.29442
mol89761_g1_i2_m.6442
mol89766_g1_i1_m.25065
mol90098_g1_i1_m.26275
mol90252_g1_i1_m.23016
mol90288_g1_i6_m.24137
mol90474_g3_i7_m.40987
mol90558_g1_i2_m.9940
mol90561_g1_i3_m.8126
mol90598_g1_i2_m.50449
mol90598_g2_i3_m.28466
mol90639_g1_i1_m.18479
mol90699_g1_i6_m.19687
mol90809_g2_i1_m.38573
mol90809_g3_i1_m.42828
mol90809_g4_i1_m.19521
mol90905_g3_i1_m.41947
mol90925_g2_i1_m.16166
mol90925_g3_i2_m.444
mol90933_g4_i4_m.5602
mol90943_g2_i2_m.5548
mol90961_g1_i7_m.12875
mol91038_g1_i4_m.16818
mol91054_g2_i1_m.31966
mol91054_g3_i2_m.16468
mol91088_g1_i1_m.10332
mol91105_g3_i3_m.37788
mol91111_g2_i3_m.14521
mol91151_g2_i1_m.43213
mol91170_g1_i11_m.16708
mol91211_g1_i2_m.44609
mol91276_g1_i1_m.6732
mol91281_g1_i4_m.33002
mol91289_g1_i1_m.41639
mol91322_g1_i1_m.27492
mol91340_g1_i3_m.35338
mol91343_g1_i1_m.14692
neu10480_g1_i1_m.17361
neu20905_g1_i1_m.18043
neu23700_g1_i1_m.36465
neu27382_g1_i1_m.38060
neu33835_g1_i1_m.26295
neu37432_g1_i1_m.21874
neu41898_g1_i1_m.3887
neu44577_g1_i1_m.7586
neu49842_g1_i2_m.3400
neu5141_g1_i1_m.21983
neu52187_g1_i1_m.13749
neu53138_g1_i1_m.19834
neu54726_g1_i3_m.37388
neu55850_g2_i1_m.1725
neu55897_g2_i2_m.27578
neu59893_g1_i3_m.31119
neu61374_g3_i4_m.30095
neu61961_g3_i2_m.30256
neu61961_g4_i2_m.15328
neu63758_g1_i1_m.8744
neu63758_g2_i1_m.35508
neu66794_g1_i1_m.3319
neu6851_g1_i1_m.16643
paph141_g1_i1_m.16284
paph15488_g1_i1_m.13092
paph17678_g1_i1_m.17587
paph25856_g2_i1_m.33856
paph27360_g1_i1_m.21648
paph29035_g1_i1_m.29291
paph31610_g1_i1_m.2293
paph32021_g2_i1_m.3218
paph32021_g3_i1_m.37281
paph32971_g3_i1_m.2330
paph32971_g6_i1_m.5108
paph33892_g2_i1_m.4977
paph34487_g1_i2_m.16012
paph35254_g3_i5_m.1671
paph35297_g3_i1_m.16085
paph41569_g1_i1_m.9581
paph65000_g1_i1_m.28695

## Sheet: Sheet2
Dendrobium_catenatum_Dca004131
Dendrobium_catenatum_Dca025050
Dendrobium_catenatum_Dca006383
Dendrobium_catenatum_Dca011970
Dendrobium_catenatum_Dca000284
Dendrobium_catenatum_Dca010140
Dendrobium_catenatum_Dca028959
Dendrobium_catenatum_Dca001216
Dendrobium_catenatum_Dca011765
Dendrobium_catenatum_Dca010151
Dendrobium_catenatum_Dca013210
Dendrobium_catenatum_Dca005085
Dendrobium_catenatum_Dca010137
Dendrobium_catenatum_Dca021383
Dendrobium_catenatum_Dca018217
Dendrobium_catenatum_Dca028012
Dendrobium_catenatum_Dca029189
Dendrobium_catenatum_Dca005025
Dendrobium_catenatum_Dca023624
Dendrobium_catenatum_Dca005695
Dendrobium_catenatum_Dca000788
Dendrobium_catenatum_Dca007539
Dendrobium_catenatum_Dca027833
Dendrobium_catenatum_Dca005743
Dendrobium_catenatum_Dca009863
Dendrobium_catenatum_Dca001573
Dendrobium_catenatum_Dca024023
Dendrobium_catenatum_Dca010145
Dendrobium_catenatum_Dca002603
Dendrobium_catenatum_Dca018225
Dendrobium_catenatum_Dca008049
Dendrobium_catenatum_Dca004201
Dendrobium_catenatum_Dca008496
Dendrobium_catenatum_Dca000084
Dendrobium_catenatum_Dca019247
Dendrobium_catenatum_Dca028209
Dendrobium_catenatum_Dca025566
Dendrobium_catenatum_Dca008339
Dendrobium_catenatum_Dca014017
Dendrobium_catenatum_Dca002505
Dendrobium_catenatum_Dca013549
Dendrobium_catenatum_Dca019249
Dendrobium_catenatum_Dca025880
Dendrobium_catenatum_Dca000250
Dendrobium_catenatum_Dca021381
Dendrobium_catenatum_Dca008557
Dendrobium_catenatum_Dca005589
Dendrobium_catenatum_Dca013564
Dendrobium_catenatum_Dca027715
Dendrobium_catenatum_Dca020507
Dendrobium_catenatum_Dca021382
Dendrobium_catenatum_Dca020038
Dendrobium_catenatum_Dca003022
Dendrobium_catenatum_Dca000785
Dendrobium_catenatum_Dca027429
Dendrobium_catenatum_Dca027513
Dendrobium_catenatum_Dca025750
Dendrobium_catenatum_Dca010136
Dendrobium_catenatum_Dca002503
Dendrobium_catenatum_Dca025076
Dendrobium_catenatum_Dca008285
Dendrobium_catenatum_Dca008050
Dendrobium_catenatum_Dca018221
Dendrobium_catenatum_Dca001574
Dendrobium_catenatum_Dca005285
Dendrobium_catenatum_Dca025074
Dendrobium_catenatum_Dca008284
Dendrobium_catenatum_Dca020039
Dendrobium_catenatum_Dca024525
Dendrobium_catenatum_Dca000415
Dendrobium_catenatum_Dca025600
Dendrobium_catenatum_Dca013394
Dendrobium_catenatum_Dca000786
Dendrobium_catenatum_Dca016292
Dendrobium_catenatum_Dca026435
Dendrobium_catenatum_Dca007012
Dendrobium_catenatum_Dca014419
Dendrobium_catenatum_Dca018432
Dendrobium_catenatum_Dca000285
Dendrobium_catenatum_Dca004077
Dendrobium_catenatum_Dca008497
Dendrobium_catenatum_Dca028206
Dendrobium_catenatum_Dca025032
Dendrobium_catenatum_Dca017599
Dendrobium_catenatum_Dca002220
Dendrobium_catenatum_Dca026494
Dendrobium_catenatum_Dca018218
Dendrobium_catenatum_Dca001572
Dendrobium_catenatum_Dca011971
Dendrobium_catenatum_Dca025034
Dendrobium_catenatum_Dca018293
Dendrobium_catenatum_Dca023299
Dendrobium_catenatum_Dca025030
Dendrobium_catenatum_Dca003506
Dendrobium_catenatum_Dca012702
Dendrobium_catenatum_Dca014028
Dendrobium_catenatum_Dca008288
Dendrobium_catenatum_Dca000413
Dendrobium_catenatum_Dca017787
Dendrobium_catenatum_Dca000234
Dendrobium_catenatum_Dca017784
Dendrobium_catenatum_Dca018977
Dendrobium_catenatum_Dca002230
Dendrobium_catenatum_Dca000291
Dendrobium_catenatum_Dca017788
Dendrobium_catenatum_Dca013396
Dendrobium_catenatum_Dca009877
Dendrobium_catenatum_Dca010144
Dendrobium_catenatum_Dca026954
Dendrobium_catenatum_Dca010139
Dendrobium_catenatum_Dca025051
Dendrobium_catenatum_Dca025048
Dendrobium_catenatum_Dca027316
Dendrobium_catenatum_Dca011483
Dendrobium_catenatum_Dca011003
