# Supplementary material for: Genome- Wide Analysis of the Nucleotide Binding Site Leucine-Rich Repeat Genes of Four Orchids Revealed Extremely Low Numbers of Disease Resistance Genes
Source: Front Genet. 2020 Jan 8;10:1286. doi: 10.3389/fgene.2019.01286 (PMC6960632; doi:10.3389/fgene.2019.01286)
Supplement: Table S2 — Detailed information of the two synteny blocks. [file Table_2.xls]

## Sheet: RNL
A syntenic block containing orthologous RNL genes.
Apostasia shenzhenica		Dendrobium catenatum		Phalaenopsis equestris
PKA54264.1		Dca011050
PKA54265.1		Dca011048
PKA54266.1		Dca011042
PKA54267.1		| |
PKA54268.1		Dca011039
PKA54269.1		| |
PKA54270.1		Dca011037
PKA54271.1		| |
PKA54272.1		| |
PKA54273.1		Dca011036
PKA54274.1		| |
PKA54275.1		Dca011035
PKA54276.1		| |
PKA54277.1		Dca011027
PKA54278.1		| |
PKA54279.1		Dca011024
PKA54280.1		Dca011019
PKA54281.1		| |
PKA54282.1		| |
PKA54283.1		| |
PKA54284.1		| |
PKA54285.1		| |
PKA54286.1		| |
PKA54287.1		| |
PKA54288.1		| |
PKA54289.1		| |
PKA54290.1		Dca011016
PKA54291.1		| |
PKA54292.1		| |
PKA54293.1		| |
PKA54294.1		| |
PKA54295.1		| |		XP_020592699.1
PKA54296.1		| |		| |
PKA54297.1		Dca011010		XP_020592688.1
PKA54298.1		| |		| |
PKA54299.1		| |		| |
PKA54300.1		| |		| |
PKA54301.1		| |		| |
PKA54302.1		| |		| |
PKA54303.1		| |		| |
PKA54304.1		| |		| |
PKA54305.1		| |		| |
PKA54306.1		| |		| |
PKA54307.1		| |		| |
PKA54308.1		| |		| |
PKA54309.1		| |		| |
PKA54310.1		Dca011007		XP_020592704.1
PKA54311.1		| |		| |
PKA54312.1		Dca011003		XP_020592690.1
PKA54313.1		Dca011002		XP_020592703.1
PKA54314.1				XP_020592702.1
PKA54315.1				XP_020592700.1

## Sheet: CNL
A syntenic block containing orthologous CNL genes.
Apostasia shenzhenica		Dendrobium catenatum		Gastrodia elata		Phalaenopsis equestris
PKA60286.1				Gel006696
PKA60287.1				| |
PKA60288.1				| |
PKA60289.1				| |
PKA60290.1				| |
PKA60291.1				Gel006706
PKA60292.1				Gel006708
PKA60293.1				| |
PKA60294.1				| |
PKA60295.1				| |
PKA60296.1				| |
PKA60297.1				| |		XP_020584360.1
PKA60298.1				Gel006711		XP_020584335.1
PKA60299.1				| |		| |
PKA60300.1				| |		XP_020584298.1
PKA60301.1				| |		| |
PKA60302.1				| |		| |
PKA60303.1				| |		| |
PKA60304.1				| |		| |
PKA60305.1				| |		| |
PKA60306.1				| |		| |
PKA60307.1				| |		| |
PKA60308.1				| |		XP_020584324.1
PKA60309.1				| |		XP_020584288.1
PKA60310.1				| |		| |
PKA60311.1				| |		| |
PKA60312.1				| |		| |
PKA60313.1				| |		| |
PKA60314.1				| |		| |
PKA60315.1				| |		| |
PKA60316.1				| |		| |
PKA60317.1				| |		| |
PKA60318.1				Gel006724		XP_020584291.1
PKA60319.1				Gel006726		XP_020584325.1
PKA60320.1				| |		| |
PKA60321.1				| |		| |
PKA60322.1				| |		| |
PKA60323.1				Gel006731		XP_020584301.1
PKA60324.1				| |		| |
PKA60325.1				| |		XP_020584346.1
PKA60326.1				| |		| |
PKA60327.1				| |		| |
PKA60328.1		Dca005033		| |		XP_020584337.1
PKA60329.1		Dca005032		| |		XP_020584342.1
PKA60330.1		| |		| |		| |
PKA60331.1		| |		| |		| |
PKA60332.1		Dca005029		| |		XP_020584333.1
PKA60333.1		Dca005026		| |		XP_020584347.1
PKA60334.1		Dca005025		Gel006732		XP_020584326.1
PKA60335.1		Dca005023
PKA60336.1		| |
PKA60337.1		| |
PKA60338.1		| |
PKA60339.1		| |
PKA60340.1		| |
PKA60341.1		| |
PKA60342.1		| |
PKA60343.1		| |
PKA60344.1		Dca005022
PKA60345.1		| |
PKA60346.1		Dca005021
